# Supplementary material for: Correlation of tryptophan metabolites with connectivity of extended central reward network in healthy subjects
Source: PLoS One. 2018 Aug 6;13(8):e0201772. doi: 10.1371/journal.pone.0201772 (PMC6078307; doi:10.1371/journal.pone.0201772)
Supplement: S1 File — (XLSX) [file pone.0201772.s001.xlsx]

## Sheet: Sheet 1
Sex	Age	HAD_Anxiety	HAD_Depression	indole	indoleacetate	skatole	NodeBWCent__L_Amg	NodeBWCent__L_Nacc	NodeBWCent__R_Amg	NodeBWCent__R_Nacc	NodeBWCent__L_ShoInG	NodeBWCent__L_ALSHorp	NodeBWCent__L_ALSVerp	NodeBWCent__L_ACirIns	NodeBWCent__R_ShoInG	NodeBWCent__R_ALSHorp	NodeBWCent__R_ALSVerp	NodeBWCent__R_ACirIns	Strength__L_Amg	Strength__L_Nacc	Strength__R_Amg	Strength__R_Nacc	Strength__L_ShoInG	Strength__L_ALSHorp	Strength__L_ALSVerp	Strength__L_ACirIns	Strength__R_ShoInG	Strength__R_ALSHorp	Strength__R_ALSVerp	Strength__R_ACirIns	BMI	YFAS
1	21	6	2	1.0286	3.0651	0.043	226	40	34	336	802	0	0	296	1048	336	2	190	0.219932	0.128587	0.20437	0.24205	0.327196	0.133041	0.0604308	0.166424	0.363002	0.192741	0.13987	0.174101	17.8981	0
-1	22	0	0	1.0964	0.1737	0.2885	122	152	102	170	318	6	0	32	624	64	202	10	0.204997	0.164933	0.252928	0.177045	0.321487	0.190657	0.0821913	0.107622	0.3898	0.218145	0.17904	0.155722	18.8021	0
-1	27	0	0	0.5075	6.3709	1.6001	420	210	0	220	530	10	0	26	680	188	0	210	0.232586	0.194062	0.196972	0.173268	0.3619	0.183643	0.0993202	0.156425	0.309105	0.204366	0.0654317	0.191778	18.9283	1
-1	22	2	2	2.5886	3.8603	0.043	10	332	118	506	472	0	0	78	350	0	0	0	0.224525	0.22792	0.198096	0.299493	0.360475	0.115472	0.0819252	0.129694	0.425829	0.142928	0.0957754	0.139205	19.0041	2
-1	24	7	3	3.9271	3.1142	0.043	0	296	8	918	386	0	0	8	478	68	4	178	0.209526	0.222068	0.215814	0.325868	0.326449	0.125084	0.108794	0.136072	0.357709	0.224318	0.12727	0.207606	19.051	1
1	23	3	1	0.0802	0.3856	0.043	406	190	0	316	474	170	0	22	730	0	66	500	0.229064	0.140987	0.172571	0.221604	0.35499	0.163386	0.0923422	0.146913	0.430817	0.131101	0.150363	0.202474	19.4304
-1	57	8	2	0.2868	3.3466	0.043	284	170	382	424	650	70	0	0	1006	22	0	114	0.245957	0.222928	0.188895	0.238488	0.378195	0.180918	0.11004	0.145841	0.409867	0.131779	0.0731629	0.213351	19.593	1
-1	32	3	0	1.0801	0.483	2.5021	218	224	0	268	214	4	16	82	344	4	0	178	0.239696	0.205615	0.203646	0.23882	0.349291	0.243715	0.177765	0.183435	0.311504	0.18537	0.111907	0.166942	20.3186
1	19	2	2	0.0802	1.1238	0.043	0	718	280	506	190	0	0	0	616	0	0	0	0.204947	0.172302	0.24068	0.199289	0.310804	0.201769	0.158648	0.133504	0.318684	0.103724	0.1108	0.140694	20.6883	1
-1	29	13	5	0.4927	0.7299	2.159	198	144	374	374	774	114	0	120	362	116	0	124	0.278946	0.223534	0.270893	0.222455	0.372439	0.187459	0.0972805	0.20664	0.33983	0.252571	0.114641	0.182754	20.9005
-1	20	9	8	0.0802	2.1387	0.043	106	190	56	526	472	0	0	0	554	148	0	250	0.247178	0.205483	0.216423	0.306145	0.337534	0.145395	0.053804	0.117869	0.261771	0.148943	0.0786326	0.128238	21
-1	28	8	4	3.0613	0.8459	0.043	0	346	6	448	300	12	0	0	296	10	0	64	0.192908	0.269755	0.220048	0.273023	0.367796	0.123519	0.159601	0.127076	0.348309	0.200323	0.0732714	0.161768	21.1058
-1	18	4	0	0.1419	0.1969	0.7202	160	230	70	484	592	36	90	0	830	2	4	240	0.230174	0.14317	0.205163	0.263599	0.328586	0.16733	0.173652	0.148622	0.395312	0.147519	0.132279	0.231776	21.2199
-1	20	7	4	0.0802	0.2498	0.043	66	440	34	350	414	0	0	252	1782	0	0	464	0.260245	0.186782	0.183378	0.252045	0.306149	0.143635	0.112426	0.197839	0.43828	0.0625364	0.0739782	0.221815	21.2314
-1	36	8	2	0.116	0.5363	0.043	116	90	146	718	704	0	0	0	810	28	228	0	0.219437	0.165378	0.167058	0.318986	0.384197	0.0997031	0.0812854	0.107296	0.385505	0.155743	0.151829	0.164481	21.4325	1
-1	18	5	1	0.6987	0.6939	0.043	0	172	150	186	590	0	0	44	758	64	38	40	0.187989	0.142472	0.228952	0.202129	0.307065	0.176065	0.137353	0.128466	0.348286	0.184168	0.168175	0.170395	22.0288	1
-1	32	0	0	0.6308	0.5361	0.043	96	260	276	464	510	10	10	0	610	0	0	104	0.196848	0.213921	0.226712	0.283431	0.352472	0.193349	0.193824	0.121602	0.379439	0.147019	0.0941535	0.125919	22.1
1	23	1	4	1.7005	1.915	0.043	64	230	204	222	164	12	134	48	876	166	0	238	0.240469	0.196373	0.235986	0.208195	0.313776	0.116797	0.150498	0.122812	0.296328	0.206197	0.0888471	0.213243	22.5511
1	20	1	0	0.0802	4.2833	0.043	2	10	612	448	212	2	4	56	556	64	0	144	0.199828	0.173604	0.235986	0.283651	0.398314	0.15102	0.192132	0.168324	0.313522	0.254577	0.124855	0.170708	22.6468	1
-1	20	8	1	0.0802	0.6874	0.043	136	288	0	386	486	0	0	84	52	2	0	30	0.21392	0.207874	0.169607	0.206723	0.369931	0.150721	0.105615	0.153033	0.252223	0.169722	0.0650087	0.140267	22.7
1	24	9	4	1.8092	1.1588	0.1697	0	280	724	922	580	2	2	54	542	0	0	112	0.196526	0.264704	0.205523	0.268776	0.425627	0.198881	0.135068	0.187337	0.387052	0.19365	0.16649	0.221561	22.9
1	30	5	1	0.3444	3.9116	0.4643	564	120	148	210	1136	0	0	62	754	316	0	654	0.224125	0.146112	0.177979	0.174838	0.397463	0.147364	0.0862123	0.160852	0.368548	0.248056	0.146088	0.263948	22.94	1
1	25	3	3	0.8957	0.8221	0.937	420	286	334	690	740	108	0	328	674	542	0	38	0.227105	0.174567	0.160453	0.217902	0.40728	0.123511	0.0901623	0.174558	0.37868	0.198632	0.120473	0.121223	23.1386	1
1	51	0	0	0.1578	1.7697	0.043	304	0	738	494	438	54	0	56	520	0	0	324	0.237846	0.192002	0.258662	0.247938	0.448424	0.179697	0.13431	0.0950399	0.360837	0.148347	0.105899	0.204781	23.144	0
-1	38	3	2	0.7009	1.8559	0.043	0	574	36	92	934	0	0	8	330	46	118	338	0.218886	0.229201	0.261737	0.137178	0.410404	0.139604	0.0752498	0.125603	0.305888	0.14897	0.207382	0.160431	23.2385	1
1	18	1	0	0.0802	3.9871	0.043	26	342	154	208	662	138	12	0	752	80	0	226	0.210679	0.168065	0.197459	0.208607	0.376983	0.213063	0.141363	0.12443	0.368131	0.22575	0.112993	0.147408	23.5577	0
1	20	4	0	0.8919	5.0152	0.043	78	134	472	348	512	0	0	0	822	284	0	0	0.235676	0.194402	0.266372	0.184768	0.358391	0.142399	0.103403	0.13409	0.344548	0.187452	0.139165	0.151494	23.6216	1
-1	18	4	4	3.3503	0.8647	0.0776	14	236	226	544	556	48	30	260	332	378	10	20	0.193525	0.233588	0.184614	0.284678	0.382944	0.209263	0.226523	0.178937	0.291872	0.210365	0.2016	0.153353	24.0412
1	22	3	1	1.9243	1.6772	0.1788	274	148	230	448	400	0	0	76	792	64	0	438	0.193427	0.181836	0.231595	0.305157	0.333267	0.177832	0.124633	0.177735	0.338418	0.223704	0.0899078	0.212743	24.1
-1	20	7	2	0.0802	0.4963	0.043	110	186	200	416	584	12	0	36	380	64	0	298	0.241802	0.19414	0.220531	0.275873	0.318871	0.146194	0.0788667	0.129947	0.313912	0.18305	0.106735	0.197807	24.2414	2
-1	21	5	1	6.8707	20.228	4.0367	162	382	0	278	340	0	0	0	388	0	158	48	0.284504	0.266736	0.216038	0.277108	0.285017	0.137497	0.123099	0.153203	0.330622	0.224731	0.194753	0.171808	24.4812
-1	31	0	0	1.7263	0.353	2.1189	0	0	0	466	1020	106	0	0	806	86	208	74	0.255921	0.119878	0.223517	0.223738	0.476416	0.188235	0.0958604	0.121941	0.414448	0.234477	0.192234	0.15373	24.5333	1
1	31	3	1	0.1191	0.9746	0.043	54	178	76	266	1010	0	0	0	800	0	0	76	0.197915	0.178763	0.194987	0.25041	0.39962	0.129898	0.0729096	0.129905	0.377752	0.0978286	0.0780726	0.199202	25.1071	2
1	60	2	0	0.2576	3.2535	0.5002	0	306	0	628	88	236	0	0	760	256	52	0	0.20325	0.180874	0.231611	0.355276	0.331641	0.174676	0.0961808	0.160549	0.356096	0.180345	0.21549	0.156239	25.3286	1
-1	33	5	0	1.7592	1.2204	0.043	160	178	168	386	344	226	0	130	894	26	0	48	0.217435	0.178769	0.208351	0.247383	0.295646	0.160149	0.0984216	0.154176	0.341389	0.17486	0.110522	0.199368	25.5163	1
1	44	4	3	0.5964	1.1882	0.043	418	104	46	314	786	12	0	56	716	0	0	0	0.260512	0.127036	0.227525	0.204868	0.371056	0.168586	0.103194	0.124223	0.343274	0.151663	0.0642933	0.150603	25.7658	0
1	26	9	7	0.0802	1.2917	0.043	136	354	198	586	414	0	0	0	540	10	328	0	0.233154	0.197052	0.196112	0.247871	0.320704	0.127455	0.089764	0.101535	0.377571	0.215452	0.231131	0.117957	26.0173
-1	23	5	0	0.6992	0.6501	0.043	374	106	0	764	166	308	0	88	756	0	0	226	0.242732	0.123784	0.176433	0.311334	0.269878	0.21454	0.103058	0.12866	0.401359	0.147808	0.148563	0.228675	26.9227	1
1	27	1	1	0.922	1.5198	0.043	0	114	0	284	490	0	0	0	856	0	0	334	0.182298	0.131841	0.166382	0.292607	0.301627	0.114221	0.0816748	0.142662	0.406709	0.180344	0.0885527	0.177164	27.1863	1
-1	41	9	7	1.2624	2.7014	1	648	288	176	244	386	174	28	0	534	142	8	94	0.288414	0.214391	0.225082	0.214914	0.360718	0.256892	0.213056	0.182651	0.339796	0.220663	0.178112	0.225544	27.2495	1
1	24	2	2	0.0802	0.8128	0.043	310	48	92	340	484	0	0	60	642	2	0	118	0.219974	0.147844	0.186452	0.150481	0.288223	0.135241	0.110781	0.173548	0.360271	0.140891	0.0952272	0.178395	27.3614	0
1	26	3	1	1.397	1.756	0.043	180	430	234	200	656	0	0	44	340	0	0	170	0.211434	0.227011	0.189862	0.221396	0.322598	0.120769	0.0990701	0.181503	0.26276	0.0930862	0.0767301	0.170818	28.2329	1
1	22	1	0	13.5749	2.324	3.1799	174	154	18	364	378	400	8	34	414	16	0	14	0.260676	0.192764	0.180593	0.222851	0.32006	0.226885	0.171976	0.149868	0.345252	0.179115	0.109785	0.168688	28.3883
1	52	1	3	0.0802	1.1142	0.043	610	0	496	294	578	2	0	46	696	4	0	0	0.23363	0.132893	0.205971	0.221331	0.330337	0.20149	0.110111	0.143754	0.384801	0.144783	0.119148	0.180415	29.2658	0
-1	34	3	0	0.0802	1.4939	0.043	80	352	966	234	764	30	0	104	878	82	0	0	0.272502	0.294537	0.261174	0.281295	0.418057	0.215194	0.126887	0.183063	0.518307	0.194509	0.0681013	0.193394	29.3101	0
-1	30	0	0	5.4886	2.2772	0.5338	60	212	570	76	364	0	0	12	560	88	178	18	0.155308	0.0982875	0.127636	0.151633	0.218326	0.124976	0.0630257	0.0798358	0.236595	0.147556	0.111053	0.104502	29.335	3
1	21	11	4	0.0802	0.3092	3.8708	32	242	0	208	610	0	0	0	880	228	36	0	0.238481	0.186419	0.197257	0.262425	0.386811	0.131708	0.069271	0.155465	0.426006	0.195156	0.178629	0.161456	29.7372	7
-1	23	0	0	0.6865	2.0763	0.3789	278	368	214	1096	350	0	0	0	762	20	0	0	0.214117	0.254229	0.222923	0.293974	0.351167	0.109671	0.0897572	0.118303	0.357066	0.153477	0.0640741	0.146413	30.2813
-1	30	10	11	0.1938	7.4793	0.043	434	72	606	312	416	0	0	100	858	18	0	24	0.191773	0.117341	0.207378	0.190953	0.282998	0.177015	0.0892571	0.158036	0.343195	0.158524	0.105157	0.180413	30.559	2
-1	19	8	1	0.0802	1.4702	3.2551	538	288	170	186	720	10	18	10	724	270	14	0	0.285586	0.160966	0.243914	0.158705	0.341911	0.165169	0.127839	0.168235	0.376622	0.233974	0.14613	0.141841	30.7598	2
1	24	3	1	1.567	0.4861	0.6479	338	280	74	286	1434	118	0	132	414	236	0	278	0.214255	0.18433	0.227025	0.259265	0.333101	0.215057	0.117047	0.170026	0.293346	0.232214	0.147622	0.196149	30.9992	3
1	36	1	1	3.141	0.3758	0.043	596	0	70	30	928	2	16	132	472	0	0	342	0.224586	0.208556	0.182926	0.210566	0.398972	0.196292	0.157112	0.173511	0.352993	0.176098	0.0808415	0.233498	31.4662
-1	30	6	2	0.2993	2.4034	0.043	0	168	14	232	468	0	0	84	590	0	0	390	0.212686	0.166004	0.253611	0.171748	0.346058	0.111181	0.0916984	0.155387	0.339288	0.134161	0.138382	0.189758	32.0256	1
-1	25	13	3	0.0802	0.097	3.8901	156	230	158	232	1300	142	0	0	1004	454	0	138	0.269098	0.191248	0.197556	0.255303	0.390124	0.19165	0.114091	0.0869222	0.433263	0.223494	0.128741	0.164636	32.1942	3
1	43	1	0	0.6734	1.5023	3.4756	326	212	2	348	164	0	0	52	484	0	282	158	0.261054	0.210363	0.307682	0.262211	0.337942	0.195599	0.115713	0.162982	0.392734	0.154562	0.213856	0.178242	32.3564	0
1	51	4	0	3.3707	1.5051	0.2052	0	130	64	44	486	82	0	10	1166	0	0	218	0.191428	0.182461	0.184241	0.183424	0.358298	0.214254	0.107629	0.135551	0.463445	0.0891543	0.142149	0.168088	32.4387	1
1	60	5	2	0.4257	0.9035	0.043	48	0	94	284	476	24	0	16	522	28	0	616	0.212861	0.095773	0.18336	0.194018	0.398048	0.17396	0.104909	0.111109	0.365061	0.174823	0.10772	0.257797	33.1432
-1	29	5	2	0.6238	0.5419	0.043	194	298	174	380	980	0	0	208	780	2	148	38	0.195512	0.216202	0.23155	0.214821	0.324692	0.149719	0.0628059	0.167037	0.288444	0.172712	0.186953	0.125932	33.3994	1
-1	33	7	3	0.5605	0.1759	1.5149	404	168	6	452	294	0	0	0	488	110	0	270	0.235576	0.269438	0.15569	0.233744	0.284201	0.113348	0.0480756	0.121814	0.315539	0.179389	0.0486383	0.192766	33.4741
-1	28	2	0	0.9454	0.185	0.043	322	412	148	600	626	22	0	18	792	12	0	46	0.250874	0.232906	0.252352	0.240134	0.357989	0.173985	0.118975	0.123045	0.384395	0.119224	0.0694652	0.178488	34.552	3
-1	27	0	0	11.9344	0.4628	0.2515	218	242	76	346	1702	258	0	0	578	386	136	384	0.211268	0.166266	0.20969	0.222807	0.453448	0.192395	0.0504943	0.132084	0.378343	0.292045	0.218087	0.141398	37.0895
1	27	0	0	3.7186	0.9444	0.043	108	24	0	20	632	56	0	154	1090	0	0	0	0.243335	0.190282	0.185064	0.173374	0.342045	0.191955	0.0913437	0.155609	0.359133	0.125241	0.0431079	0.154694	37.339	1
