# Supplementary material for: Correlation of tryptophan metabolites with connectivity of extended central reward network in healthy subjects
Source: PLoS One. 2018 Aug 6;13(8):e0201772. doi: 10.1371/journal.pone.0201772 (PMC6078307; doi:10.1371/journal.pone.0201772)
Supplement: S2 File — (XLSX) [file pone.0201772.s002.xlsx]

## Sheet: Sheet 1
Sex	Age	HAD_Anxiety	HAD_Depression	indole	indoleacetate	skatole	NodeBWCent__L_Amg	NodeBWCent__L_Nacc	NodeBWCent__R_Amg	NodeBWCent__R_Nacc	NodeBWCent__L_ShoInG	NodeBWCent__L_ALSHorp	NodeBWCent__L_ALSVerp	NodeBWCent__L_ACirIns	NodeBWCent__R_ShoInG	NodeBWCent__R_ALSHorp	NodeBWCent__R_ALSVerp	NodeBWCent__R_ACirIns	Strength__L_Amg	Strength__L_Nacc	Strength__R_Amg	Strength__R_Nacc	Strength__L_ShoInG	Strength__L_ALSHorp	Strength__L_ALSVerp	Strength__L_ACirIns	Strength__R_ShoInG	Strength__R_ALSHorp	Strength__R_ALSVerp	Strength__R_ACirIns	BMI	YFAS
1	21	6	2	1.0286	3.0651	0.043	670	28	374	272	6	16	12	68	6	6	22	10	16.4655	4.0386	23.331	6.36955	5.04061	4.21775	5.43162	7.65528	6.1272	13.7961	17.0433	6.52616	17.8981	0
-1	22	0	0	1.0964	0.1737	0.2885	414	0	20	2	298	14	0	158	48	0	14	394	19.2857	0	3.03986	0.618651	16.8221	16.5878	6.45824	13.3082	5.9036	1.48925	1.40355	6.7434	18.8021	0
-1	27	0	0	0.5075	6.3709	1.6001	0	12	56	0	14	0	10	2	410	0	0	142	2.76714	1.46349	6.80702	1.13043	13.4255	3.19335	4.21516	7.78888	23.2836	1.5997	8.53033	13.9773	18.9283	1
-1	22	2	2	2.5886	3.8603	0.043	42	0	6	34	56	2	0	70	72	6	2	56	8.33786	0.302449	1.86569	5.51946	6.90737	11.1611	16.4282	12.1916	20.4847	4.59667	10.3863	8.98441	19.0041	2
-1	24	7	3	3.9271	3.1142	0.043	36	18	6	0	286	22	56	116	246	48	8	40	2.43008	4.07229	1.71941	3.94313	9.89462	6.7177	10.1917	5.43361	14.0313	5.37216	5.06589	6.54094	19.051	1
1	23	3	1	0.0802	0.3856	0.043	236	4	14	0	82	0	0	0	14	30	0	6	8.10697	4.17182	15.5506	3.78191	25.9105	4.40203	0.403537	18.7214	21.82	29.8622	0.814896	13.3297	19.4304
-1	57	8	2	0.2868	3.3466	0.043	2	0	0	4	602	0	36	256	140	64	2	278	5.61147	1.31482	0	9.21786	32.5322	2.04703	11.1641	26.2809	26.2535	15.2191	7.27205	26.7045	19.593	1
-1	32	3	0	1.0801	0.483	2.5021	158	320	608	0	322	54	0	24	0	0	0	10	5.67132	1.55202	6.45347	0.312577	6.22732	10.1622	1.02029	5.42045	4.57593	2.78575	0.779574	4.88352	20.3186
1	19	2	2	0.0802	1.1238	0.043	144	218	16	12	170	814	6	2	176	36	2	358	20.9957	2.0221	16.2052	1.87757	27.715	42.278	11.338	16.5919	20.1766	26.6772	7.67572	18.8603	20.6883	1
-1	29	13	5	0.4927	0.7299	2.159	80	374	6	0	44	44	0	16	32	0	0	76	7.31334	4.07535	2.74972	1.2206	9.25724	9.1253	3.02431	11.8694	7.73	0.370335	4.78148	7.08041	20.9005
-1	20	9	8	0.0802	2.1387	0.043	20	14	36	62	76	0	0	6	194	0	0	0	3.21964	7.57439	2.45293	10.4129	39.4032	4.21639	0.958526	22.279	29.56	4.52936	1.01634	13.2195	21
-1	28	8	4	3.0613	0.8459	0.043	596	64	94	166	32	2	22	34	212	0	4	6	25.2506	10.6541	11.3791	11.998	16.4121	4.64177	7.20636	10.1353	18.3529	2.08968	5.07948	10.5311	21.1058
-1	18	4	0	0.1419	0.1969	0.7202	6	600	702	278	204	84	0	2	74	28	0	366	8.15589	3.13997	14.804	2.24702	8.53548	8.33623	8.52477	5.59159	7.83741	3.98811	0.509441	8.73162	21.2199
-1	20	7	4	0.0802	0.2498	0.043	2	134	74	168	70	52	2	0	48	0	4	10	3.64826	5.83491	23.7386	11.8874	7.7901	7.86441	6.09018	4.4188	19.5927	6.04427	11.5907	14.3475	21.2314
-1	36	8	2	0.116	0.5363	0.043	360	92	328	136	246	4	132	56	60	0	46	60	6.46879	3.33194	2.89473	2.9334	20.5853	22.7967	12.1233	24.5861	20.8368	6.90839	25.3938	24.4063	21.4325	1
-1	18	5	1	0.6987	0.6939	0.043	78	34	104	4	142	0	0	0	462	12	2	132	7.54455	2.54086	5.60418	1.72704	12.7975	1.31083	5.16349	2.3607	12.9653	6.42651	10.4771	10.4041	22.0288	1
-1	32	0	0	0.6308	0.5361	0.043	0	70	68	16	90	50	0	48	198	80	0	0	2.35199	6.35593	4.8744	4.42443	10.4288	3.44649	2.23062	15.6517	18.1137	12.6177	2.06572	3.58809	22.1
1	23	1	4	1.7005	1.915	0.043	90	60	24	216	138	0	0	68	96	0	6	146	13.5855	5.79979	11.3129	4.30371	9.51702	2.98108	2.83613	5.28853	11.7295	0.392529	3.32511	12.2655	22.5511
1	20	1	0	0.0802	4.2833	0.043	106	2	0	44	802	46	0	58	294	36	2	100	3.58475	5.22837	1.18343	10.4724	22.4165	5.90526	2.2002	16.6068	16.8326	4.63959	4.06971	7.75653	22.6468	1
-1	20	8	1	0.0802	0.6874	0.043	4	168	444	46	522	64	0	232	190	30	56	122	2.34869	4.79807	11.2985	4.31438	16.239	17.975	8.22505	11.6867	12.8229	5.7849	11.3563	12.5571	22.7
1	24	9	4	1.8092	1.1588	0.1697	22	0	388	0	52	12	0	10	84	8	0	14	9.96451	3.29173	28.091	0.303284	27.9677	29.3376	9.97153	19.9848	32.6102	24.7358	4.65474	34.8772	22.9
1	30	5	1	0.3444	3.9116	0.4643	0	44	6	4	122	8	18	104	42	2	214	24	4.16937	4.42708	5.03651	2.59156	31.3351	18.7961	17.4978	27.9881	29.2959	12.9371	31.1433	27.5712	22.94	1
1	25	3	3	0.8957	0.8221	0.937	526	0	1212	34	570	0	108	64	236	0	0	2	11.4994	2.50391	14.375	2.31064	21.4413	3.1545	17.1904	13.344	21.9681	0.758014	3.33086	9.24682	23.1386	1
1	51	0	0	0.1578	1.7697	0.043	80	206	120	46	104	18	126	76	36	58	0	82	3.35211	4.48824	6.67676	5.94955	17.9126	3.21694	5.42502	9.44749	19.2507	11.2549	0.634988	17.1939	23.144	0
-1	38	3	2	0.7009	1.8559	0.043	30	660	98	0	100	0	0	4	130	18	18	68	5.72227	1.46805	7.25343	0.80847	7.26681	0.328456	0.366141	3.44716	12.211	11.3465	8.72853	6.51036	23.2385	1
1	18	1	0	0.0802	3.9871	0.043	44	480	78	0	22	0	24	0	320	0	0	24	7.63906	10.8004	9.24302	4.54438	25.0795	18.404	16.4017	29.5157	24.0572	6.88764	12.8061	36.5341	23.5577	0
1	20	4	0	0.8919	5.0152	0.043	76	10	36	10	262	32	0	4	312	0	0	10	7.80792	2.57675	9.01418	2.47217	13.8652	7.2187	9.60221	4.75663	16.2961	7.09728	4.73523	3.36097	23.6216	1
-1	18	4	4	3.3503	0.8647	0.0776	556	40	2	246	430	0	2	90	266	0	0	60	13.5795	2.65394	6.33929	2.2458	14.6051	4.02635	8.53819	7.14808	16.9488	4.4818	0	11.6084	24.0412
1	22	3	1	1.9243	1.6772	0.1788	0	466	16	240	164	0	0	0	78	0	0	0	8.63644	6.14607	10.9411	6.65622	23.7682	0	4.60827	19.0472	30.7307	2.37694	0.63066	13.4761	24.1
-1	20	7	2	0.0802	0.4963	0.043	4	6	174	88	268	0	0	44	160	0	0	38	10.4419	3.75119	27.3051	9.81703	32.4158	21.0402	18.1546	30.6749	35.3471	13.8564	0.308879	24.7593	24.2414	2
-1	21	5	1	6.8707	20.228	4.0367	0	192	536	114	20	14	0	34	22	6	0	32	3.84186	8.96198	53.578	16.077	26.6583	44.5641	11.6594	17.6654	16.1038	34.6943	25.6385	19.2432	24.4812
-1	31	0	0	1.7263	0.353	2.1189	40	0	2	148	136	8	104	2	54	4	0	42	34.4735	2.46234	33.2068	3.81255	25.9504	6.50631	4.89028	6.20546	28.4873	12.3663	5.15134	16.2927	24.5333	1
1	31	3	1	0.1191	0.9746	0.043	10	0	114	0	132	0	56	40	160	0	0	54	2.99543	1.14274	7.46023	1.75424	19.7441	1.53698	8.98572	14.6559	21.0643	8.7125	2.80271	14.3076	25.1071	2
1	60	2	0	0.2576	3.2535	0.5002	148	182	12	40	594	84	0	64	228	66	0	710	5.08403	3.40641	4.01778	2.72942	16.9792	7.94609	1.49679	7.54208	13.0295	6.21622	1.46478	17.1901	25.3286	1
-1	33	5	0	1.7592	1.2204	0.043	116	172	36	18	8	0	72	12	40	14	90	0	3.09344	4.01665	3.04483	1.13645	3.752	1.25448	6.67391	8.43366	8.23121	15.603	6.42896	2.74691	25.5163	1
1	44	4	3	0.5964	1.1882	0.043	64	0	6	2	214	4	0	178	208	0	0	8	14.0691	3.63289	17.748	4.55332	9.72644	3.25346	2.43953	5.88183	10.4222	1.02377	0.301848	3.44168	25.7658	0
1	26	9	7	0.0802	1.2917	0.043	24	0	2	0	50	0	44	38	126	0	0	116	26.992	0.368056	20.4035	0	32.9915	12.0126	31.5235	25.0406	50.1127	30.9563	36.3105	54.6142	26.0173
-1	23	5	0	0.6992	0.6501	0.043	48	8	928	0	112	0	0	240	142	0	0	20	1.13366	2.74084	3.61208	0.99943	12.9297	1.03682	1.54187	9.34999	12.6459	0.706292	0.657218	4.58646	26.9227	1
1	27	1	1	0.922	1.5198	0.043	216	82	182	70	144	8	0	28	402	34	0	0	8.86132	1.9863	4.45652	1.56135	12.5236	14.1692	4.16659	9.02129	15.0773	9.53521	5.38952	2.43716	27.1863	1
-1	41	9	7	1.2624	2.7014	1	12	50	28	30	290	32	0	28	202	6	0	4	6.06695	2.94484	8.69718	3.22068	49.7718	34.9558	30.1541	28.4329	35.026	38.7024	33.9319	30.7362	27.2495	1
1	46	5	4	0.7275	2.3023	0.043	0	0	34	0	96	0	0	56	156	88	164	20	4.87944	0	19.8514	0	22.7693	2.34139	3.52599	2.73424	17.1839	9.39866	16.1369	2.56791	27.3166	1
1	24	2	2	0.0802	0.8128	0.043	100	160	12	0	204	34	22	0	10	0	0	44	20.7025	17.8745	15.6606	4.39997	50.3185	57.0671	41.3189	41.6459	38.7289	27.6862	15.2014	47.0572	27.3614	0
1	26	3	1	1.397	1.756	0.043	2	154	14	82	122	18	86	110	154	44	0	178	2.76158	6.14431	23.8093	4.20592	27.745	9.19171	14.7744	16.4539	24.6092	23.2125	1.44525	31.2133	28.2329	1
1	22	1	0	13.5749	2.324	3.1799	236	8	54	814	26	2	144	148	236	20	0	286	12.233	4.11765	6.75072	19.2606	34.4285	20.9728	16.1593	32.2794	45.7797	12.9822	17.5998	33.7185	28.3883
1	52	1	3	0.0802	1.1142	0.043	108	0	56	0	28	8	66	8	260	0	46	4	45.1466	0	39.9381	0.314757	23.5065	25.1205	21.2876	11.7241	37.7172	11.4923	34.8117	15.0089	29.2658	0
-1	34	3	0	0.0802	1.4939	0.043	0	0	20	0	34	2	0	4	192	0	6	66	4.76353	0.703099	14.7031	0.469436	14.7562	5.78792	4.27556	10.6157	24.458	6.26065	9.03407	12.6915	29.3101	0
-1	30	0	0	5.4886	2.2772	0.5338	270	96	282	40	62	8	0	12	170	2	0	134	3.83712	2.70638	17.1472	3.00756	27.7782	23.9682	9.21891	22.6154	36.1274	9.43596	4.90978	40.5341	29.335	3
1	21	11	4	0.0802	0.3092	3.8708	0	18	52	0	182	0	326	74	88	0	0	10	13.3034	39.3504	4.26487	11.8747	18.5343	4.74942	2.76367	22.3038	13.8673	8.63662	2.21662	16.4668	29.7372	7
-1	23	0	0	0.6865	2.0763	0.3789	1260	0	538	92	694	0	0	424	468	0	0	0	8.13325	1.08779	5.53466	0.697182	12.191	1.9197	1.71338	4.60871	8.44044	0.31556	0.6938	2.25835	30.2813
-1	30	10	11	0.1938	7.4793	0.043	6	0	4	0	466	72	120	146	294	380	0	22	1.29332	0.361451	1.71321	0.376361	13.2997	4.99956	5.31503	5.92093	10.3635	6.9138	0.732843	3.40452	30.559	2
-1	19	8	1	0.0802	1.4702	3.2551	348	324	312	0	690	20	52	0	718	44	0	50	5.41657	1.20967	5.92086	0.450149	13.7978	4.92895	8.18784	4.8764	10.8425	4.02988	0.315034	6.89833	30.7598	2
1	24	3	1	1.567	0.4861	0.6479	32	532	6	64	46	0	0	36	74	0	16	8	2.50455	7.18425	9.5894	5.76436	9.8487	1.12889	2.36534	9.24176	7.1556	3.16601	6.34233	5.49543	30.9992	3
1	36	1	1	3.141	0.3758	0.043	0	0	4	36	270	8	0	68	104	2	0	4	3.49571	1.85415	6.66969	2.25353	25.4472	12.3594	4.14894	27.5869	21.7832	3.30165	7.75598	11.9344	31.4662
-1	30	6	2	0.2993	2.4034	0.043	228	14	34	114	54	0	12	26	56	0	0	86	23.5491	8.67584	27.1235	6.3358	23.6513	6.81166	15.3867	27.9703	10.1145	10.3553	13.5025	42.9819	32.0256	1
-1	25	13	3	0.0802	0.097	3.8901	102	264	94	40	66	0	0	0	152	0	0	6	2.70455	3.39727	2.82871	3.66498	5.43729	6.85533	1.30798	3.27081	6.12233	3.81962	0	4.66379	32.1942	3
1	43	1	0	0.6734	1.5023	3.4756	0	0	0	10	50	0	0	0	302	30	0	0	0.334131	5.74377	1.0195	5.81232	7.69325	2.52369	0.719515	4.35	14.6737	10.7068	5.82653	3.06708	32.3564	0
1	51	4	0	3.3707	1.5051	0.2052	212	10	32	144	608	30	0	8	78	2	10	18	11.3147	5.43114	12.5921	5.7803	15.7723	6.20946	1.97613	2.05522	13.3695	4.40424	7.51749	5.79417	32.4387	1
1	60	5	2	0.4257	0.9035	0.043	160	4	174	362	412	14	2	52	214	0	34	38	6.99589	2.72686	6.51045	5.36877	17.5788	33.1731	1.82614	14.2586	23.324	16.6695	19.4919	12.5104	33.1432
-1	29	5	2	0.6238	0.5419	0.043	0	0	0	0	260	0	0	14	442	0	28	6	1.28622	2.099	1.89024	1.2402	9.93701	1.36837	3.93444	6.97193	9.48906	1.99795	7.56084	4.11517	33.3994	1
-1	33	7	3	0.5605	0.1759	1.5149	0	22	108	34	54	0	0	14	122	0	18	252	0.320209	1.77156	2.95504	3.32136	7.71884	2.76598	0.627724	2.04771	7.02329	1.67013	2.03984	3.01307	33.4741
-1	28	2	0	0.9454	0.185	0.043	86	0	20	14	214	0	6	130	382	40	18	86	3.5998	1.32698	6.06805	2.47255	13.633	1.46136	4.82025	9.63413	14.7149	8.34798	6.03676	13.1319	34.552	3
-1	27	0	0	11.9344	0.4628	0.2515	84	0	30	170	124	0	58	182	166	62	24	154	4.51445	0.751926	3.74345	1.22056	14.6089	1.52189	11.6059	16.7529	15.9627	12.6785	5.46597	13.3794	37.0895
1	27	0	0	3.7186	0.9444	0.043	0	0	18	8	154	0	18	56	138	62	0	160	2.65973	3.05111	6.0973	3.94341	18.0229	46.7419	2.52889	28.2939	48.5491	53.2431	29.931	57.6855	37.339	1
